# Supplementary material for: Dog Owners’ Perceptions of the Convenience and Value of Chewable Oclacitinib: Quantitative Survey Data from an International Survey
Source: Animals (Basel). 2024 Mar 19;14(6):952. doi: 10.3390/ani14060952 (PMC10967547; doi:10.3390/ani14060952)
Supplement: Supplementary file 1 [file animals-14-00952-s001.zip]

Archive with 1 entries (1 files):
- animals-2896892-supplementary.pdf
